# Supplementary material for: Body Mass Index and In-Hospital Management and Outcomes of Acute Myocardial Infarction
Source: Medicina (Kaunas). 2021 Sep 2;57(9):926. doi: 10.3390/medicina57090926 (PMC8464976; doi:10.3390/medicina57090926)
Supplement: Supplementary file 1 [file medicina-57-00926-s001.zip]

Archive with 1 entries (1 files):
- medicina-1360943-supplementary.pdf
